# Supplementary material for: Knowledge, Beliefs and Preventive Practices Regarding Osteoporosis: A Cross-Sectional Study in Community Pharmacies in Tunis
Source: Nutrients. 2025 Nov 29;17(23):3759. doi: 10.3390/nu17233759 (PMC12694441; doi:10.3390/nu17233759)
Supplement: Supplementary file 1 [file nutrients-17-03759-s001.zip]

Archive with 1 entries (1 files):
- nutrients-3995923-supplementary.pdf
